# Supplementary material for: Distinct synaptic mechanisms drive the behavioral response to acute stress and rapid correction by ketamine
Source: Neuropsychopharmacology. 2024 Jul 1;49(12):1916–24. doi: 10.1038/s41386-024-01908-0 (PMC11473657; doi:10.1038/s41386-024-01908-0)
Supplement: Supplementary file 2 — Supplementary Table [file 41386_2024_1908_MOESM2_ESM.xlsx]

## Sheet: Sheet2
Supplementary Table
Fig. 1A
Time point	N number	Mean ±S.E.M	Statistics	P-value /Significance
Before	6	100	Paired t-test	<0.0001 / ****
After		64.44 ± 1.755
Fig.1B
Interstimulus interval	Time point	N number	Mean ±S.E.M	Statistics	P-value /Significance
20	Before	6	1.381 ± 0.06955	Paired t-test	0.0273 / *
	After	6	1.576 ± 0.1103
30	Before	6	1.475 ± 0.05783	Paired t-test	0.0191 / *
	After	6	1.784 ± 0.1246
50	Before	6	1.516 ± 0.06888	Wilcoxon test	0.0313 / *
	After	6	1.788 ± 0.1375
100	Before	6	1.418 ± 0.04501	Paired t-test	0.0744 / N.S.
	After	6	1.623 ± 0.08223
200	Before	6	1.249 ± 0.01888	Paired t-test	0.0915 / N.S.
	After	6	1.347 ± 0.06129
400	Before	6	1.052 ± 0.02235	Wilcoxon test	0.0313 / *
	After	6	1.148 ± 0.02967
500	Before	6	1.034 ± 0.02911	Paired t-test	0.2636 / N.S.
	After	6	1.078 ± 0.01244
Fig.1D
Group	N number	Mean ±S.E.M	Statistics	P-value /Significance
DMSO	8	21.53 ± 2.725	Unpaired t-test	0.0279 / *
Physo	9	31.85 ± 3.178
Fig.1F
Group	N number	Mean ±S.E.M	One-Way ANOVA	Post-hoc test	P-value /Significance
Con	5	34.82 ± 3.468	F(3, 16) = 20.19, p < 0.0001	Con vs Phy	0.0151 / *
Physo	5	20.02 ± 2.412		Con vs 1hr	0.0028 / **
20min	5	34.54 ± 2.662		Phy vs 20min	0.0173 / *
1hr	5	53.12 ± 3.3889		Con vs 20min	0.9999 / N.S.
Fig.2B
Group	N number	Mean ±S.E.M	Statistics	P-value /Significance
ACSF	5	92.28 ± 6.047	Unpaired t-test	0.0043 / **
Physo	6	69.00 ± 2.563
Fig.2C
Interstimulus interval	Time point	N number	Mean ±S.E.M	Statistics	P-value /Significance
20	Before	5	1.299 ± 0.04611	Paired t-test	0.4190 / N.S.
	After	5	1.366 ± 0.07272
30	Before	5	1.444 ± 0.05305	Wilcoxon test	>0.9999 / N.S.
	After	5	1.447 ± 0.06773
50	Before	5	1.465 ± 0.03627	Paired t-test	0.4066 / N.S.
	After	5	1.436 ± 0.04306
100	Before	5	1.462 ± 0.05269	Paired t-test	0.2711 / N.S.
	After	5	1.394 ± 0.05424
200	Before	5	1.286 ± 0.02433	Wilcoxon test	0.1250 / N.S.
	After	5	1.232 ± 0.04730
400	Before	5	1.116 ± 0.03448	Paired t-test	0.4030 / N.S.
	After	5	1.096 ± 0.02897
500	Before	5	1.045 ± 0.01941	Paired t-test	0.8380 / N.S.
	After	5	1.038 ± 0.02157
Fig.2D
Interstimulus interval	Time point	N number	Mean ±S.E.M	Statistics	P-value /Significance
20	Before	5	1.299 ± 0.04611	Paired t-test	0.0208 / *
	After	5	1.366 ± 0.07272
30	Before	5	1.444 ± 0.05305	Wilcoxon test	0.0313 / *
	After	5	1.447 ± 0.06773
50	Before	5	1.465 ± 0.03627	Paired t-test	0.0328 / *
	After	5	1.436 ± 0.04306
100	Before	5	1.462 ± 0.05269	Paired t-test	0.0166 / *
	After	5	1.394 ± 0.05424
200	Before	5	1.286 ± 0.02433	Wilcoxon test	0.1875 / N.S.
	After	5	1.232 ± 0.04730
400	Before	5	1.116 ± 0.03448	Paired t-test	0.1477 / N.S.
	After	5	1.096 ± 0.02897
500	Before	5	1.045 ± 0.01941	Wilcoxon test	0.1563 / N.S.
	After	5	1.038 ± 0.02157
Fig.2F
Group	N number	Mean ±S.E.M	One-Way ANOVA		Post-hoc test	P-value /Significance
1mM	15	47.63 ± 3.248	F(2, 33) = 14.02, p <0.0001		1mM vs 2mM	0.0262 / *
2mM	9	35.41 ± 2.860			1mM vs 4mM	<0.0001 / ***
4mM	12	26.07 ± 2.608			2mM vs 4mM	0.1281 / N.S.
2mM vs 4mM			Unpaired t-test		t(19) = 2.395, p = 0.0271
Fig.2G
Interstimulus interval	Time point	N number	Mean ±S.E.M	Statistics	P-value /Significance
20	Before	15	1.968 ± 0.05288	Paired t-test	0.9459 / N.S.
	After	15	1.972 ± 0.08587
30	Before	15	1.992 ± 0.04981	Wilcoxon test	0.0015 / **
	After	15	2.229 ± 0.0.07680
50	Before	15	2.019 ± 0.04534	Wilcoxon test	0.8040 / N.S.
	After	15	2.074 ± 0.09857
100	Before	15	1.787 ± 0.03752	Paired t-test	0.8469 / N.S.
	After	15	1.814 ± 0.05194
200	Before	15	1.502 ± 0.03179	Paired t-test	0.4204 / N.S.
	After	15	1.552 ± 0.05504
400	Before	15	1.255 ± 0.02896	Paired t-test	0.8995 / N.S.
	After	15	1.250 ± 0.03693
500	Before	15	1.200 ± 0.02094	Wilcoxon test	0.0302 / *
	After	15	1.372 ± 0.1020
Fig.2H
Interstimulus interval	Time point	N number	Mean ±S.E.M	Statistics	P-value /Significance
20	Before	9	1.299 ± 0.04515	Paired t-test	0.0017 / **
	After	9	1.465 ± 0.07288
30	Before	9	1.366 ± 0.02954	Wilcoxon test	0.0078 / **
	After	9	1.555 ± 0.05257
50	Before	9	1.394 ± 0.04588	Paired t-test	0.0069 / **
	After	9	1.602 ± 0.07599
100	Before	9	1.413 ± 0.03988	Paired t-test	0.0017 / **
	After	9	1.508 ± 0.05506
200	Before	9	1.254 ± 0.02631	Paired t-test	0.0412 / *
	After	9	1.352 ± 0.04366
400	Before	9	1.098 ± 0.02417	Wilcoxon test	0.1975 / N.S.
	After	9	1.137 ± 0.03640
500	Before	9	1.057 ± 0.01718	Wilcoxon test	0.0123 / *
	After	9	1.152 ± 0.03412
Fig.2I
Interstimulus interval	Time point	N number	Mean ±S.E.M	Statistics	P-value /Significance
20	Before	8	1.007 ± 0.02315	Wilcoxon test	0.0005 / ***
	After	8	1.133 ± 0.03945
30	Before	8	1.128 ± 0.02028	Wilcoxon test	0.0093 / **
	After	8	1.245 ± 0.03023
50	Before	8	1.205 ± 0.02563	Paired t-test	<0.0001 / ***
	After	8	1.375 ± 0.02653
100	Before	8	1.283 ± 0.02236	Wilcoxon test	0.0024 / **
	After	8	1.461 ± 0.09261
200	Before	8	1.201 ± 0.02263	Paired t-test	0.2660 / N.S.
	After	8	1.239± 0.02806
400	Before	8	1.035 ± 0.02438	Paired t-test	0.5578 / N.S.
	After	8	1.047 ± 0.02500
500	Before	8	1.007 ± 0.02315	Paired t-test	0.1394 / N.S.
	After	8	1.022 ± 0.02345
Fig. 3B
Time point	N number	Mean ±S.E.M	Statistics	P-value /Significance
Base	8	64.13 ± 1.554	Paired t-test	0.1270 / n.s.
Last 20 min		72.09 ± 4.285
Fig.3C
Interstimulus interval	Group	N number	Mean ±S.E.M	Statistics	Post-hoc test	P-value /Significance
20	Base	8	1.447 ± 0.06276	RM One-Way ANOVA Treament: F(1.450, 10.15) = 5.747, p = 0.0282 Individual: F(7, 14) = 3.624, p = 0.0193	Base vs Physo	0.0393 / *
	Physo	8	1.657 ± 0.07771		Base vs Wash	0.6661 / ns
	Wash	8	1.486 ± 0.04805		Physo vs Wash	0.1570 / ns
30	Base	8	1.522 ± 0.04522	RM One-Way ANOVA Treatment: F(1.552, 10.87) = 6.107, p = 0.0214 Individual: F(7,14) = 3.808, p = 0.0159	Base vs Physo	0.0300 / *
	Physo	8	1.716 ± 0.06408		Base vs Wash	0.2378 / ns
	Wash	8	1.593 ± 0.05519		Physo vs Wash	0.2282 / ns
50	Base	8	1.524 ± 0.03328	RM One-Way ANOVA Treament: F(1.538, 10.77)=7.643, p = 0.0118 Individual: F(7,14)=3.817, p = 0.0158	Base vs Physo	0.0021 / **
	Physo	8	1.769 ± 0.05435		Base vs Wash	0.0864 / ns
	Wash	8	1.705 ± 0.09100		Physo vs Wash	0.6906 / ns
100	Base	8	1.495 ± 0.04251	RM One-Way ANOVA Treatment: F(1.660, 11.62) = 8.091, p = 0.0081 Individual: F(7, 14) = 2.232, p = 0.0952	Base vs Physo	0.0236 / *
	Physo	8	1.713 ± 0.04699		Base vs Wash	0.0407 / *
	Wash	8	1.620 ± 0.04750		Physo vs Wash	0.3112 / ns
200	Base	8	1.256 ± 0.01867	RM One-Way ANOVA Treament: F(1.113, 7.788) = 10.55, p = 0.0110 Individual: F(7, 14) = 2.552, p = 0.0643	Base vs Physo	0.0294 / *
	Physo	8	1.443 ± 0.05209		Base vs Wash	0.0085 / **
	Wash	8	1.366 ± 0.02784		Physo vs Wash	0.1440 / ns
400	Base	8	1.150 ± 0.01663	RM One-Way ANOVA Treatment: F(1.571, 11.00) = 0.3262, p = 0.06779 Individual: F(7, 14) = 1.441, p = 0.2650	Base vs Physo	0.6414 / ns
	Physo	8	1.177 ± 0.03480		Base vs Wash	0.7636 / ns
	Wash	8	1.177 ± 0.03378		Physo vs Wash	>0.9999 / ns
500	Base	8	1.100 ± 0.01307	RM One-Way ANOVA Treatment: F(1.244, 8.707) = 5.924, p = 0.0214 Individual: F(7, 14) = 0.4550, p = 0.8509	Base vs Physo	0.0518 / ns
	Physo	8	1.202 ± 0.03393		Base vs Wash	0.4250 / ns
	Wash	8	1.056 ± 0.03209		Physo vs Wash	0.0902 / ns
Fig. 3D
Time point	N number	Mean ±S.E.M	Statistics		Post-hoc test	P-value /Significance
Base	8	3.730 ± 0.3372	RM One-Way ANOVA	Treatment: F(1.801, 12.61) = 25.76, p < 0.0001 Individual: F (7, 14) = 30.37, p < 0.0001	Base vs Physo	0.0002 / ***
Physo		2.848 ± 0.2800			Base vs Wash	0.5778 / ns
Wash		3.577 ± 0.2951			Physo vs Wash	0.0025 / **
Fig.3E
Group	N number	Mean ±S.E.M	Statistics	P-value /Significance
Sal	10	164.9 ± 5.044	Mann-Whitney test	0.9118 / ns
Physo	10	159.4 ± 6.849
Fig.3F
Group	N number	Mean ±S.E.M	Statistics	P-value /Significance
Sal	10	2912 ± 179.3	Mann-Whitney test	0.2176/ ns
Physo	10	3144 ± 188.3
Fig.4A
Group	N number	Mean ±S.E.M	One-Way ANOVA		Post-hoc test	P-value /Significance
Sal-Sal	10	169.7 ± 8.258	F(2, 26) = 12.79, p=0.0001		Sal-Sal vs Physo-Sal	0.0174 / *
Physo-Sal	10	197.9 ± 6.545			Sal-Sal vs Physo-Ket	0.1001 / ns
Physo-Ket	9	148.7 ± 5.053			Physo-Sal vs Physo-Ket	<0.0001 / ***
Fig.4B
Group	N number	Mean ±S.E.M	One-Way ANOVA		Post-hoc test	P-value /Significance
Sal-Sal	10	2785 ± 183	F(2, 26) = 4.555, p=0.0201		Sal-Sal vs Physo-Sal	0.3920 / ns
Physo-Sal	10	2433 ± 240.8			Sal-Sal vs Physo-Ket	0.0152 / *
Physo-Ket	9	1966 ± 109.3			Physo-Sal vs Physo-Ket	0.2169 / ns
Fig.4D
Group	N number	Mean ±S.E.M	Statistics	P-value /Significance
Physo+ACSF	10	78.83 ± 4.026	Unpaired t-test	0.0272 / *
Physo+Ket	9	93.22 ± 4.412
Fig.4E and F
Interstimulus interval	Group	N number	Mean ±S.E.M	Statistics	Post-hoc test	P-value /Significance
20	Base	9	1.522 ± 0.05258	RM One-Way ANOVA Treatment: F(1.662, 13.29) = 15.94, p = 0.0005 Individual: F(8, 16) = 6.574, p = 0.0007	Base vs Physo	0.0032 / **
	Physo	9	1.776 ± 0.06270		Base vs Wash	0.0012 / **
	Wash	9	1.720 ± 0.05357		Physo vs Wash	0.5564 / ns
30	Base	9	1.675 ± 0.03852	RM One-Way ANOVA Treatment: F(1.991, 15.93) = 7.842, p = 0.0043 Individual: F(8, 16) = 3.287, p = 0.0204	Base vs Physo	0.0241 / *
	Physo	9	1.850 ± 0.04980		Base vs Wash	0.0168 / *
	Wash	9	1.861 ± 0.05832		Physo vs Wash	0.9784 / ns
50	Base	9	1.694 ± 0.03613	RM One-Way ANOVA Treatment: F(1.969, 13.78) = 13.53, p = 0.0006 Individual: F(7, 14) = 3.136, p = 0.0327	Base vs Physo	0.0064 / **
	Physo	9	1.876 ± 0.03167		Base vs Wash	0.0096 / **
	Wash	9	1.848 ± 0.03687		Physo vs Wash	0.7322 / ns
100	Base	9	1.642 ± 0.02905	RM One-Way ANOVA Treatment: F(1.276, 10.21) = 5.460, p = 0.0349 Individual: F(8, 16) = 2.780, p = 0.0389	Base vs Physo	0.0207 / *
	Physo	9	1.793 ± 0.05635		Base vs Wash	0.0147 / *
	Wash	9	1.766 ± 0.04104		Physo vs Wash	0.9084 / ns
200	Base	9	1.397 ± 0.02094	RM One-Way ANOVA Treatment: F(1.656, 13.25) = 11.30, p = 0.0020 Individual: F(8, 16) = 1.514, p = 0.2281	Base vs Physo	0.0017 / **
	Physo	9	1.538 ± 0.02421		Base vs Wash	0.0186 / *
	Wash	9	1.539 ± 0.03243		Physo vs Wash	0.9988 / ns
400	Base	9	1.177 ± 0.02910	RM One-Way ANOVA Treatment: F(1.813, 14.50) = 4.559, p = 0.0319 Individual: F(8, 16) = 1.466, p = 0.2445	Base vs Physo	0.9728 / ns
	Physo	9	1.184 ± 0.02577		Base vs Wash	0.0302 / *
	Wash	9	1.272 ± 0.02454		Physo vs Wash	0.1295 / ns
500	Base	9	1.141 ± 0.02326	RM One-Way ANOVA Treatment: F(1.692, 13.53) = 0.3144, p = 0.7000 Individual: F (8, 16) = 0.4804, p = 0.8526	Base vs Physo	0.9660 / ns
	Physo	9	1.150 ± 0.02342		Base vs Wash	0.7937 / ns
	Wash	9	1.169 ± 0.02379		Physo vs Wash	0.7951 / ns
Fig. S1B
Group	N number	Mean ±S.E.M	Statistics	P-value /Significance
DMSO	6	70.04 ± 3.160	Unpaired t-test	0.8477 / N.S.
AM251	8	70.89 ± 2.880
Fig. S1C
Interstimulus interval	Time point	N number	Mean ±S.E.M	Statistics	P-value /Significance
20	Before	6	1.339 ± 0.07211	Wilcoxon test	0.0313 / *
	After	6	1.541 ± 0.08167
30	Before	6	1.377 ± 0.06920	Paired t-test	0.0196 / *
	After	6	1.497 ± 0.07843
50	Before	6	1.463 ± 0.06978	Paired t-test	0.0022 / **
	After	6	1.579 ± 0.07964
100	Before	6	1.466 ± 0.07387	Paired t-test	0.0313 / *
	After	6	1.559 ± 0.07665
200	Before	6	1.231 ± 0.05453	Paired t-test	0.0371 / *
	After	6	1.370 ± 0.04991
400	Before	6	1.086 ± 0.02338	Paired t-test	0.1142 / N.S.
	After	6	1.150 ± 0.03409
500	Before	6	1.063 ± 0.01948	Paired t-test	0.0376 / *
	After	6	1.115 ± 0.02561
Fig. S1D
Interstimulus interval	Time point	N number	Mean ±S.E.M	Statistics	P-value /Significance
20	Before	8	1.272 ± 0.05529	Paired t-test	0.1473 / N.S.
	After	8	1.478 ± 0.08519
30	Before	8	1.392 ± 0.06356	Paired t-test	0.6262 / N.S.
	After	8	1.603 ± 0.1087
50	Before	8	1.472 ± 0.06468	Paired t-test	0.2511 / N.S.
	After	8	1.629 ± 0.09054
100	Before	8	1.447 ± 0.05404	Paired t-test	0.0590 / N.S.
	After	8	1.571 ± 0.06205
200	Before	8	1.256 ± 0.04227	Paired t-test	0.9629 / N.S.
	After	8	1.337 ± 0.07134
400	Before	8	1.089 ± 0.02597	Wilcoxon test	0.7695 / N.S.
	After	8	1.192 ± 0.02715
500	Before	8	1.020 ± 0.03278	Wilcoxon test	0.4316 / N.S.
	After	8	1.056 ± 0.02072
Fig. S2B
Group	N number	Mean ±S.E.M	Statistics	P-value /Significance
ACSF	9	8.286 ± 1.004	Unpaired t-test	0.9977 / N.S.
Physo	8	8.291 ± 1.310
Fig. S3A
Time point	N number	Mean ±S.E.M	RM One-Way ANOVA		Post-hoc test	P-value /Significance
Baseline	10	100	Time effect	F(1.320, 11.88) = 17.31 p = 0.0008	Baseline vs Physo	0.3779 / N.S.
Physo		98.28 ± 1.222	Individual effect	F(9, 18) = 3.186 p = 0.0174	Baseline vs Wash	0.0044 / **
Wash		92.91 ± 1.612			Physo vs Wash	0.0002 / ***
Fig. S3B
Interstimulus interval	Time point	N number	Mean ±S.E.M	Statistics	P-value /Significance
20	Before	10	1.297 ± 0.05511	Paired t-test	0.1473 / N.S.
	After	10	1.336 ± 0.05640
30	Before	10	1.431 ± 0.04668	Paired t-test	0.6262 / N.S.
	After	10	1.447 ± 0.04862
50	Before	10	1.462 ± 0.05050	Paired t-test	0.2511 / N.S.
	After	10	1.502 ± 0.05175
100	Before	10	1.494 ± 0.05525	Paired t-test	0.0590 / N.S.
	After	10	1.418 ± 0.05317
200	Before	10	1.267 ± 0.02520	Paired t-test	0.9629 / N.S.
	After	10	1.266 ± 0.03418
400	Before	10	1.092 ± 0.02833	Wilcoxon test	0.7695 / N.S.
	After	10	1.075 ± 0.02473
500	Before	10	1.038 ± 0.01858	Wilcoxon test	0.4316 / N.S.
	After	10	1.063 ± 0.02871
Fig. S4B
Group	N number	Mean ±S.E.M	Statistics	P-value /Significance
Trkb WT	11	77.41 ± 1.750	Unpaired t-test	0.1492 / N.S.
Trkb KO	11	81.27 ± 1.866
Fig. S4C
Interstimulus interval	Time point	N number	Mean ±S.E.M	Statistics	P-value /Significance
20	Before	10	1.348 ± 0.03419	Paired t-test	<0.0001 / ***
	After	10	1.453 ± 0.03210
30	Before	10	1.398 ± 0.03668	Paired t-test	0.0030 / **
	After	10	1.245 ± 0.05060
50	Before	10	1.436 ± 0.03529	Paired t-test	0.0006 / ***
	After	10	1.570 ± 0.03869
100	Before	10	1.403 ± 0.03051	Paired t-test	0.0799 / N.S.
	After	10	1.472 ± 0.03785
200	Before	10	1.289 ± 0.02439	Paired t-test	0.2822 / N.S.
	After	10	1.328± 0.04168
400	Before	10	1.080 ± 0.02324	Paired t-test	0.2902 / N.S.
	After	10	1.110 ± 0.02270
500	Before	10	1.007 ± 0.01571	Wilcoxon test	0.7695 / N.S.
	After	10	1.067 ± 0.02187
Fig. S4D
Interstimulus interval	Time point	N number	Mean ±S.E.M	Statistics	P-value /Significance
20	Before	10	1.099 ± 0.02946	Paired t-test	0.0015 / **
	After	10	1.162 ± 0.02852
30	Before	10	1.205 ± 0.02636	Paired t-test	0.0083 / **
	After	10	1.258 ± 0.02948
50	Before	10	1.240 ± 0.03124	Paired t-test	0.0122 / *
	After	10	1.354 ± 0.03092
100	Before	10	1.249 ± 0.01977	Paired t-test	0.0181 / *
	After	10	1.312 ± 0.01657
200	Before	10	1.167 ± 0.01981	Wilcoxon test	0.0840 / N.S.
	After	10	1.216± 0.02794
400	Before	10	1.064 ± 0.01555	Wilcoxon test	>0.9999 / N.S.
	After	10	1.069 ± 0.01244
500	Before	10	1.029 ± 0.01401	Paired t-test	0.0212 / *
	After	10	1.086 ± 0.01706
